# Supplementary material for: Analysis and stress-test of the spatial accessibility to German radiation oncology centers
Source: Strahlenther Onkol. 2025 Jul 24;202(4):405–17. doi: 10.1007/s00066-025-02435-7 (PMC12999773; doi:10.1007/s00066-025-02435-7)
Supplement: Supplementary file 1 — Supplemental Table 1: Travel times and distances to the closest and second- and third-closest ROC, either by selecting the time- (upper table) or the distance-closest ROC (lower table). [file 66_2025_2435_MOESM1_ESM.xlsx]

## Sheet: Tabelle2
Car travel time to the timely closest ROC
		Metropolis (71)		Regiopoles / major cities (72)		Medium-sized cities, urban space of an urban region (73)		Small town village area of an urban region (74)		Central cities of a rural region (75)		Medium-sized cities, urban area (76)		Small town, village area or a rural region (77)
Population		14,61 Mio		11,93 Mio		21,05 Mio		5,1333 Mio		4,999 Mio		11,84 Mio		12,95 Mio
ROCs		80		101		48		1		66		37		4
		Travel dist (km)	Travel time (minutes)	Travel dist (km)	Travel time (minutes)	Travel dist (km)	Travel time (minutes)	Travel dist (km)	Travel time (minutes)	Travel dist (km)	Travel time (minutes)	Travel dist (km)	Travel time (minutes)	Travel dist (km)	Travel time (minutes)
1st	mean	4.8675	7.86796	5.2271	7.9609	14.8529	15.7134	21.9603	21.7405	9.8104	11.3603	25.7963	24.3692	31.2608	29.3131
	median	4.065	7.21667	4.4297	7.48167	13.5602	15.2817	21.1932	20.9033	4.9777	7.99167	24.3971	23.59	29.1029	27.93
	p95%	10.862	15.1767	12.0918	15.1133	31.3372	27.8867	38.0234	35.3267	36.8797	31.3033	53.0924	45.255	60.6869	52.0667
2nd	mean	7.34785	11.0046	17.3704	16.952	23.635	22.1203	33.713	29.509	39.6523	30.975	42.58	35.2631	48.6581	40.3704
	median	6.3446	10.305	9.2756	12.8983	20.6968	20.58	29.9476	27.2983	36.5475	29.9267	40.7348	33.6233	45.7112	37.91
	p95%	15.1263	19.1067	56.0351	39.4317	48.7312	37.5417	67.2692	51.5467	80.7433	53.7883	72.2326	56.4317	84.9632	66.2933
3rd	mean	9.77673	13.7561	31.3472	25.4135	30.0129	26.5103	44.6499	36.1899	52.5265	38.6085	53.2839	41.8719	59.5141	46.8442
	median	8.3021	12.7867	23.9571	21.9467	26.3239	24.5717	40.0153	34.2017	47.7285	36.2533	50.4462	40.025	55.7696	44.35
	p95%	21.1887	24.315	82.4081	51.9883	64.1102	45.73	84.8788	59.185	100.407	62.7333	88.5134	66.055	101.032	74.485
Car travel time to the distance closest ROC
		Metropolis (71)		Regiopoles / major cities (72)		Medium-sized cities, urban space of an urban region (73)		Small town village area of an urban region (74)		Central cities of a rural region (75)		Medium-sized cities, urban area (76)		Small town, village area or a rural region (77)
Population		14,61 Mio		11,93 Mio		21,05 Mio		5,1333 Mio		4,999 Mio		11,84 Mio		12,95 Mio
ROCs		80		101		48		1		66		37		4
		Travel dist (km)	Travel time (minutes)	Travel dist (km)	Travel time (minutes)	Travel dist (km)	Travel time (minutes)	Travel dist (km)	Travel time (minutes)	Travel dist (km)	Travel time (minutes)	Travel dist (km)	Travel time (minutes)	Travel dist (km)	Travel time (minutes)
1st	mean	4.72977	8.0108	5.13017	8.0404	14.311	16.1025	21.3384	22.1441	9.57324	11.4595	24.9485	25.076	30.2696	30.1212
	median	3.9914	7.33667	4.3865	7.53833	13.131	15.6217	20.6441	21.255	4.9758	7.995	23.8162	24.0933	28.5572	28.41
	p95%	10.2391	15.5367	11.8617	15.305	29.3888	29.2333	36.4726	36.9267	36.0245	32.555	50.121	48.0183	57.5279	54.8217
2nd	mean	7.16353	11.1883	16.77	17.3326	22.9368	22.7097	32.8791	30.1581	38.4725	32.1522	41.0105	36.6039	46.9288	41.5567
	median	6.2957	10.45	9.0991	13.1117	20.1488	20.9317	29.6324	27.6767	35.3553	30.2733	39.4525	34.5333	44.4733	38.6517
	p95%	14.062	19.825	55.9318	41.0383	46.3289	39.5883	64.5776	54.2733	71.9563	59.245	67.3304	60.45	78.7972	70.2067
3rd	mean	9.54386	13.9797	29.6198	26.2529	29.2469	27.1114	43.451	37.2609	50.1433	41.009	50.8539	43.1532	57.3603	48.4751
	median	8.2185	12.9483	22.4057	22.7633	25.8511	24.8717	39.0503	34.8483	45.8982	36.81	48.2711	40.5983	53.9475	45.4333
	p95%	20.1745	24.7217	71.4043	53.6117	62.2835	47.7817	78.5102	62.6417	97.7588	68.1067	81.2016	70.2933	94.5895	78.6717
